# Supplementary material for: Enhancing Unconditional Molecule Generation via Online Knowledge Distillation of Scaffolds
Source: Molecules. 2025 Mar 12;30(6):1262. doi: 10.3390/molecules30061262 (PMC11945111; doi:10.3390/molecules30061262)
Supplement: Supplementary file 1 [file molecules-30-01262-s001.zip]

Archive with 1 entries (1 files):
- molecules-3434996-supplementary.pdf
